# Supplementary material for: Construction of Type-II Heterojunctions in Crystalline Carbon Nitride for Efficient Photocatalytic H2 Evolution
Source: Nanomaterials (Basel). 2023 Aug 10;13(16):2300. doi: 10.3390/nano13162300 (PMC10459030; doi:10.3390/nano13162300)
Supplement: Supplementary file 1 [file nanomaterials-13-02300-s001.zip]

Archive with 1 entries (1 files):
- nanomaterials-2533652-supplementary.pdf
